# Supplementary material for: Risk of Cancer in Connective Tissue Diseases in Northeastern Italy over 15 Years
Source: J Clin Med. 2022 Jul 22;11(15):4272. doi: 10.3390/jcm11154272 (PMC9332163; doi:10.3390/jcm11154272)
Supplement: Supplementary file 1 [file jcm-11-04272-s001.zip]

Archive with 1 entries (1 files):
- jcm-1782799-supplementary.pdf
